# Supplementary material for: Bud phenology and growth are subject to divergent selection across a latitudinal gradient in Populus angustifolia and impact adaptation across the distributional range and associated arthropods
Source: Ecol Evol. 2016 Jun 10;6(13):4565–81. doi: 10.1002/ece3.2222 (PMC4931002; doi:10.1002/ece3.2222)
Supplement: Supplementary file 2 — Table S2. PCA loadings of the 24 climate and geography variables. Table S3. Posterior estimates of river, garden, and river x garden interaction effects from the G × E model. Table S4. Pairwise trait correlations using posterior population means. Table S5. Pairwise trait correlations using posterior genotype means. Table S6. Correlations of trait posterior genotype means and climate and geography variables. Table S7. Posterior effect estimates from the climate transfer function. Table S8. Posterior variance estimates from the climate transfer function. Table S9. List of recognizable taxonomic units (RTUs). [file ECE3-6-4565-s002.xlsx]

## Sheet: S2_PCA_loadings
Table S2. PCA loadings of 24 climate and geography variables for the first 4 principal components. Also shown are the cumulative and individual proportions of variance for each axis.
Variable	Abbreviation	PCA 1	PCA 2	PCA 3	PCA 4
Latitude	Lat	-0.19	0.301	0.001	-0.105
Longitude	Long	0.035	-0.312	-0.206	-0.011
Elevation (m)	El	0.092	-0.312	0.051	0.365
Mean Annual Temperature (°C)	MAT	0.275	-0.03	0.052	-0.072
Mean Warm Month Temperature (°C)	MWMT	0.259	0.137	0.015	0.036
Mean Cold Month Temperature (°C)	MCMT	0.232	-0.218	0.088	-0.028
Continentality (difference between MWMT and MCMT)	TD	-0.063	0.386	-0.095	0.066
Mean Annual Precipitation (mm)	MAP	0.049	-0.04	0.616	0.13
Mean Annual Summer Precipitation (mm)	MSP	-0.108	-0.096	0.265	-0.546
Annual Heat:Moisture Index	AHM	0.135	0.034	-0.54	-0.139
Summer Heat:Moisture Index	SHM	0.195	0.143	-0.231	0.356
Degree-days Below 0°C	DD_0	-0.253	0.155	-0.063	0.046
Degree-days Above 5°C	DD5	0.268	0.093	0.039	-0.058
Degree-days below 18°C	DD_18	-0.271	0.065	-0.055	0.1
Degree-days Above 18°C	DD18	0.249	0.159	0.033	0.061
Number of Frost-Free Days	NFFD	0.225	0.229	0.086	-0.081
Date of Beginning of FFP	bFFP	-0.143	-0.346	-0.024	0.128
Date of End of FFP	eFFP	0.261	0.069	0.092	-0.116
Frost Free Period	FFP	0.215	0.247	0.058	-0.135
Precipitation as Snow (mm)	PAS	-0.189	0.047	0.232	0.4
Extreme Minimum Temperature of 30 Years	EMT	0.268	-0.002	0.133	-0.016
Extreme Maximum Temperature of 30 Years	EXT	0.166	0.22	0.059	0.377
Hargreaves Reference Evaporation	Eref	0.222	-0.24	0.02	-0.042
Hargreaves Climatic Moisture Deficit	CMD	0.208	-0.239	-0.19	0.065
Proportion of variance		0.538	0.232	0.099	0.084
Cumulative proportion of variance (over all 24 PC axes)		0.538	0.77	0.869	0.953

## Sheet: S3_GxE_effects
Table S3. Posterior mean +/- 95% credible interval of all effect estimates from GxE model.
Trait	Term		Effect Estimate
Height 2011	Intercept		49.58 (47.9 - 51.23)
	Garden	AB	-1.65 (-4.5 - 1.2)
		AZ	1.65 (-1.2 - 4.5)
	River	ABOR	-6.42 (-12.65 - -0.39)
		AZBR	8.13 (2.3 - 14.23)
		AZPW	-3.83 (-11.2 - 3.05)
		UTBR	-0.43 (-6.77 - 5.93)
		UTCC	-2.21 (-8.69 - 4.08)
		UTIC	7.57 (1.27 - 14.3)
		UTOC	0.8 (-5.68 - 7.55)
		UTWR	1.46 (-4.78 - 7.66)
		WYSR	-5.07 (-11.65 - 1.09)
	River X Garden Interactions	AB_ABOR	-1.32 (-8.25 - 5.8)
		AZ_ABOR	-6.25 (-13.8 - 0.92)
		AB_AZBR	2.2 (-4.86 - 9.35)
		AZ_AZBR	7.11 (0.05 - 14.53)
		AB_AZPW	-2.75 (-11.47 - 5.31)
		AZ_AZPW	-1.95 (-10.62 - 6.38)
		AB_UTBR	-1.08 (-8.65 - 6.26)
		AZ_UTBR	0.98 (-6.34 - 8.25)
		AB_UTCC	-0.33 (-7.66 - 7.13)
		AZ_UTCC	-2.27 (-10.11 - 5.29)
		AB_UTIC	4.52 (-3.03 - 12.66)
		AZ_UTIC	4.31 (-3.06 - 12.24)
		AB_UTOC	0.71 (-7.04 - 8.27)
		AZ_UTOC	0.25 (-7.75 - 8.17)
		AB_UTWR	-2.35 (-9.75 - 4.67)
		AZ_UTWR	4.13 (-2.82 - 11.53)
		AB_WYSR	-1.74 (-9.18 - 5.49)
		AZ_WYSR	-4.18 (-12.04 - 3.23)
Height 2010	Intercept		43.89 (42.56 - 45.23)
	Garden	AB	-2.91 (-6.56 - 0.6)
		UT	6.05 (2.77 - 9.45)
		AZ	-3.14 (-6.5 - 0.23)
	River	ABOR	-7.02 (-13.02 - -1.38)
		AZBR	10.39 (4.82 - 16.39)
		AZPW	3.52 (-3.23 - 10.45)
		UTBR	-1.74 (-7.99 - 4.37)
		UTCC	-2.25 (-8.59 - 4.1)
		UTIC	8.31 (2.09 - 14.94)
		UTOC	-1.72 (-8.14 - 4.72)
		UTWR	-1.88 (-7.84 - 3.9)
		WYSR	-7.6 (-13.75 - -1.73)
	River X Garden Interactions	AB_ABOR	-2.63 (-10.18 - 4.96)
		UT_ABOR	-0.72 (-7.86 - 6.66)
		AZ_ABOR	-3.02 (-10.07 - 4.25)
		AB_AZBR	0.44 (-7.19 - 7.77)
		UT_AZBR	5.18 (-2.2 - 12.33)
		AZ_AZBR	4.9 (-2.34 - 12.04)
		AB_AZPW	-0.21 (-9.33 - 8.74)
		UT_AZPW	2.06 (-6.63 - 11.07)
		AZ_AZPW	1.46 (-7.26 - 10.39)
		AB_UTBR	0.27 (-7.73 - 8.35)
		UT_UTBR	-0.05 (-7.59 - 7.45)
		AZ_UTBR	-1.79 (-9.49 - 5.8)
		AB_UTCC	-3.8 (-12.63 - 4.46)
		UT_UTCC	1.93 (-5.93 - 9.85)
		AZ_UTCC	-0.74 (-8.72 - 7.18)
		AB_UTIC	0.94 (-7.92 - 9.68)
		UT_UTIC	6.73 (-1.3 - 14.98)
		AZ_UTIC	0.4 (-7.87 - 8.12)
		AB_UTOC	2.56 (-5.52 - 11.06)
		UT_UTOC	-3.36 (-12.07 - 4.8)
		AZ_UTOC	-1.47 (-9.87 - 6.57)
		AB_UTWR	0.52 (-7.03 - 8.05)
		UT_UTWR	-2.85 (-10.11 - 4.54)
		AZ_UTWR	0.59 (-6.53 - 7.85)
		AB_WYSR	-2 (-9.72 - 5.89)
		UT_WYSR	-1.47 (-8.88 - 6.14)
		AZ_WYSR	-3.87 (-11.56 - 3.64)
Diam 2011	Intercept		7.01 (6.78 - 7.25)
	Garden	AB	1.35 (0.81 - 1.91)
		AZ	-1.35 (-1.91 - -0.81)
	River	ABOR	-0.4 (-1.77 - 0.92)
		AZBR	1.01 (-0.3 - 2.35)
		AZPW	-0.4 (-1.87 - 1.04)
		UTBR	-0.2 (-1.55 - 1.17)
		UTCC	-0.19 (-1.61 - 1.22)
		UTIC	0.44 (-0.96 - 1.83)
		UTOC	0.32 (-1.11 - 1.75)
		UTWR	0.14 (-1.22 - 1.52)
		WYSR	-0.71 (-2.09 - 0.67)
	River X Garden Interactions	AB_ABOR	-0.05 (-1.57 - 1.48)
		AZ_ABOR	-0.41 (-1.91 - 1.13)
		AB_AZBR	0.53 (-0.98 - 2)
		AZ_AZBR	0.56 (-0.95 - 2.02)
		AB_AZPW	0.12 (-1.55 - 1.84)
		AZ_AZPW	-0.45 (-2.17 - 1.28)
		AB_UTBR	0.03 (-1.53 - 1.6)
		AZ_UTBR	-0.23 (-1.8 - 1.3)
		AB_UTCC	0 (-1.58 - 1.58)
		AZ_UTCC	-0.19 (-1.81 - 1.4)
		AB_UTIC	0.64 (-0.95 - 2.22)
		AZ_UTIC	-0.14 (-1.72 - 1.44)
		AB_UTOC	0.53 (-1.08 - 2.14)
		AZ_UTOC	-0.17 (-1.83 - 1.47)
		AB_UTWR	0.22 (-1.32 - 1.72)
		AZ_UTWR	-0.16 (-1.69 - 1.33)
		AB_WYSR	-0.4 (-1.95 - 1.12)
		AZ_WYSR	-0.44 (-1.97 - 1.13)
Diam 2010	Intercept		5.57 (5.42 - 5.73)
	Garden	AB	0.2 (-0.43 - 0.83)
		UT	0.65 (0.05 - 1.28)
		AZ	-0.86 (-1.48 - -0.23)
	River	ABOR	-0.28 (-1.42 - 0.82)
		AZBR	0.86 (-0.24 - 1.98)
		AZPW	0.05 (-1.16 - 1.3)
		UTBR	-0.19 (-1.4 - 0.96)
		UTCC	-0.25 (-1.39 - 0.88)
		UTIC	0.63 (-0.55 - 1.79)
		UTOC	-0.02 (-1.18 - 1.17)
		UTWR	-0.15 (-1.24 - 0.97)
		WYSR	-0.64 (-1.8 - 0.51)
	River X Garden Interactions	AB_ABOR	-0.03 (-1.36 - 1.31)
		UT_ABOR	0.18 (-1.15 - 1.51)
		AZ_ABOR	-0.38 (-1.69 - 0.95)
		AB_AZBR	-0.09 (-1.46 - 1.24)
		UT_AZBR	0.71 (-0.61 - 1.99)
		AZ_AZBR	0.13 (-1.22 - 1.43)
		AB_AZPW	0.75 (-0.8 - 2.32)
		UT_AZPW	-0.23 (-1.76 - 1.27)
		AZ_AZPW	-0.48 (-2.04 - 1.05)
		AB_UTBR	0.03 (-1.38 - 1.48)
		UT_UTBR	-0.22 (-1.59 - 1.17)
		AZ_UTBR	0.07 (-1.26 - 1.49)
		AB_UTCC	-0.19 (-1.64 - 1.26)
		UT_UTCC	0.11 (-1.25 - 1.48)
		AZ_UTCC	-0.1 (-1.46 - 1.28)
		AB_UTIC	-0.02 (-1.52 - 1.49)
		UT_UTIC	0.8 (-0.59 - 2.19)
		AZ_UTIC	-0.27 (-1.67 - 1.16)
		AB_UTOC	0.24 (-1.24 - 1.7)
		UT_UTOC	-0.27 (-1.73 - 1.16)
		AZ_UTOC	-0.03 (-1.47 - 1.39)
		AB_UTWR	-0.12 (-1.47 - 1.19)
		UT_UTWR	-0.25 (-1.6 - 1.08)
		AZ_UTWR	0.21 (-1.08 - 1.5)
		AB_WYSR	-0.3 (-1.65 - 1.1)
		UT_WYSR	0.03 (-1.34 - 1.4)
		AZ_WYSR	-0.27 (-1.6 - 1.1)
Bud Set 2011	Intercept		218.34 (217.07 - 219.58)
	Garden	AB	-0.69 (-4.09 - 2.68)
		AZ	0.69 (-2.68 - 4.09)
	River	ABOR	-9.33 (-17.16 - -1.68)
		AZBR	12.03 (4.68 - 19.45)
		AZPW	10.83 (2.76 - 19.35)
		UTBR	-1.43 (-9.33 - 6.63)
		UTCC	3.23 (-4.71 - 11.44)
		UTIC	-1.87 (-9.75 - 6.29)
		UTOC	0.95 (-7.34 - 9.34)
		UTWR	-4.94 (-12.66 - 2.71)
		WYSR	-9.49 (-17.36 - -1.94)
	River X Garden Interactions	AB_ABOR	-6.89 (-15.44 - 1.66)
		AZ_ABOR	-4.36 (-13.35 - 4.66)
		AB_AZBR	11.15 (2.62 - 19.38)
		AZ_AZBR	3.59 (-5.03 - 12.03)
		AB_AZPW	8.79 (-0.97 - 18.8)
		AZ_AZPW	4.01 (-5.86 - 14.05)
		AB_UTBR	-4.15 (-13.4 - 4.79)
		AZ_UTBR	3.13 (-6.04 - 12.16)
		AB_UTCC	3.4 (-5.67 - 12.33)
		AZ_UTCC	0.16 (-9.45 - 9.5)
		AB_UTIC	-0.11 (-9.18 - 8.87)
		AZ_UTIC	-2.38 (-12.01 - 6.92)
		AB_UTOC	2.24 (-7.24 - 11.78)
		AZ_UTOC	-1.63 (-11.48 - 7.92)
		AB_UTWR	-4.42 (-13.16 - 4.21)
		AZ_UTWR	-0.73 (-9.42 - 8.09)
		AB_WYSR	-8.37 (-17.14 - 0.42)
		AZ_WYSR	-3.42 (-12.02 - 5.52)
Bud Set 2010	Intercept		223.99 (222.72 - 225.24)
	Garden	AB	-9.16 (-13.86 - -4.69)
		UT	4.47 (-0.24 - 9.22)
		AZ	4.69 (0.05 - 9.31)
	River	ABOR	-12.6 (-20.78 - -4.74)
		AZBR	14.29 (6.54 - 22.3)
		AZPW	15.74 (6.93 - 25.24)
		UTBR	1.09 (-7.36 - 9.75)
		UTCC	3.09 (-5.38 - 11.67)
		UTIC	-3.13 (-11.7 - 5.47)
		UTOC	-2.43 (-11.47 - 6.2)
		UTWR	-6.82 (-15.38 - 1.28)
		WYSR	-9.23 (-17.53 - -1.1)
	River X Garden Interactions	AB_ABOR	-2.34 (-11.71 - 7.46)
		UT_ABOR	1.28 (-8.45 - 11.38)
		AZ_ABOR	-9.01 (-18.61 - 0.51)
		AB_AZBR	5.91 (-3.9 - 15.38)
		UT_AZBR	1.09 (-9.04 - 10.76)
		AZ_AZBR	9.93 (0.39 - 19.33)
		AB_AZPW	4.08 (-7.4 - 15.33)
		UT_AZPW	3.39 (-8.79 - 15.59)
		AZ_AZPW	6.42 (-5.5 - 18.32)
		AB_UTBR	-3.02 (-13.41 - 7.09)
		UT_UTBR	-1.62 (-12.3 - 9.07)
		AZ_UTBR	6.2 (-4.01 - 16.41)
		AB_UTCC	-0.56 (-10.92 - 9.48)
		UT_UTCC	5.43 (-5.4 - 16.4)
		AZ_UTCC	-2.27 (-12.93 - 8.35)
		AB_UTIC	-1.83 (-12.35 - 8.72)
		UT_UTIC	-2.29 (-12.98 - 8.43)
		AZ_UTIC	-0.88 (-11.47 - 9.74)
		AB_UTOC	1.63 (-8.8 - 12.45)
		UT_UTOC	-6.35 (-18.25 - 5.15)
		AZ_UTOC	-0.75 (-11.6 - 10.45)
		AB_UTWR	-2.23 (-12.12 - 7.92)
		UT_UTWR	-2.36 (-12.34 - 8.05)
		AZ_UTWR	-0.35 (-10.2 - 9.77)
		AB_WYSR	-8.27 (-18.18 - 1.74)
		UT_WYSR	0.18 (-9.94 - 10.5)
		AZ_WYSR	-1.44 (-11.45 - 8.76)
Bud Flush Initiation 2011	Intercept		126.72 (126.33 - 127.12)
	Garden	AB	4.3 (3.29 - 5.37)
		UT	-1.89 (-3.02 - -0.8)
		AZ	-2.41 (-3.51 - -1.31)
	River	ABOR	1.97 (0.1 - 3.92)
		AZBR	-0.67 (-2.7 - 1.3)
		AZPW	1.78 (-0.5 - 4.08)
		UTBR	-0.26 (-2.24 - 1.73)
		UTCC	-0.13 (-2.1 - 1.85)
		UTIC	-0.31 (-2.37 - 1.7)
		UTOC	-0.23 (-2.3 - 1.87)
		UTWR	-0.12 (-2.02 - 1.78)
		WYSR	-2.03 (-3.99 - -0.15)
	River X Garden Interactions	AB_ABOR	-1.27 (-3.74 - 0.95)
		UT_ABOR	0.66 (-1.67 - 3)
		AZ_ABOR	1.75 (-0.61 - 4.15)
		AB_AZBR	0.57 (-1.82 - 2.97)
		UT_AZBR	-0.83 (-3.27 - 1.63)
		AZ_AZBR	-0.35 (-2.78 - 2.08)
		AB_AZPW	0.75 (-1.97 - 3.56)
		UT_AZPW	-0.56 (-3.55 - 2.32)
		AZ_AZPW	1.25 (-1.54 - 4.19)
		AB_UTBR	0.65 (-1.69 - 2.98)
		UT_UTBR	-0.77 (-3.22 - 1.7)
		AZ_UTBR	-0.17 (-2.58 - 2.25)
		AB_UTCC	0.43 (-1.99 - 2.84)
		UT_UTCC	-0.19 (-2.65 - 2.29)
		AZ_UTCC	-0.28 (-2.84 - 2.27)
		AB_UTIC	-0.22 (-2.69 - 2.23)
		UT_UTIC	-0.12 (-2.67 - 2.43)
		AZ_UTIC	0.26 (-2.25 - 2.85)
		AB_UTOC	0.78 (-1.73 - 3.29)
		UT_UTOC	0.64 (-2.03 - 3.41)
		AZ_UTOC	-1.43 (-4.17 - 1.19)
		AB_UTWR	-0.12 (-2.44 - 2.15)
		UT_UTWR	1.14 (-1.18 - 3.55)
		AZ_UTWR	-1.22 (-3.57 - 1.16)
		AB_WYSR	1.61 (-0.76 - 4.06)
		UT_WYSR	-1.44 (-3.79 - 0.96)
		AZ_WYSR	-1.53 (-3.95 - 0.85)
Bud Flush Initiation 2010	Intercept		120.65 (120.1 - 121.19)
	Garden	AB	-3.73 (-5.4 - -2.09)
		UT	0.91 (-0.85 - 2.66)
		AZ	2.82 (1.08 - 4.57)
	River	ABOR	5.38 (2.47 - 8.49)
		AZBR	1 (-2.04 - 3.96)
		AZPW	2.74 (-0.67 - 6.23)
		UTBR	-0.31 (-3.34 - 2.85)
		UTCC	0.81 (-2.34 - 3.99)
		UTIC	-2 (-5.15 - 1.1)
		UTOC	-1.08 (-4.25 - 2.08)
		UTWR	-1.58 (-4.62 - 1.45)
		WYSR	-4.96 (-7.99 - -2.01)
	River X Garden Interactions	AB_ABOR	1.13 (-2.56 - 4.68)
		UT_ABOR	-0.24 (-4.09 - 3.37)
		AZ_ABOR	3.7 (-0.06 - 7.43)
		AB_AZBR	-0.23 (-3.85 - 3.45)
		UT_AZBR	1.64 (-2.05 - 5.41)
		AZ_AZBR	-0.27 (-3.92 - 3.42)
		AB_AZPW	-0.65 (-4.98 - 3.65)
		UT_AZPW	3.46 (-0.77 - 7.98)
		AZ_AZPW	-1.22 (-6.08 - 3.37)
		AB_UTBR	-0.95 (-4.68 - 2.7)
		UT_UTBR	-2.18 (-6.16 - 1.58)
		AZ_UTBR	2.79 (-1.09 - 6.74)
		AB_UTCC	0.32 (-3.48 - 4.12)
		UT_UTCC	-2.07 (-6.04 - 1.71)
		AZ_UTCC	2.56 (-1.49 - 6.74)
		AB_UTIC	0.92 (-2.85 - 4.77)
		UT_UTIC	-0.36 (-4.32 - 3.66)
		AZ_UTIC	-2.42 (-6.37 - 1.45)
		AB_UTOC	-0.58 (-4.33 - 3.21)
		UT_UTOC	0.17 (-3.83 - 4.29)
		AZ_UTOC	-0.86 (-4.83 - 3)
		AB_UTWR	-0.1 (-3.75 - 3.48)
		UT_UTWR	-0.45 (-4.11 - 3.28)
		AZ_UTWR	-0.04 (-3.76 - 3.75)
		AB_WYSR	-2.35 (-5.86 - 1.27)
		UT_WYSR	0.42 (-3.48 - 4.55)
		AZ_WYSR	-2.15 (-5.95 - 1.74)
Bud Flush Duration 2011	Intercept		25.94 (25.44 - 26.44)
	Garden	AB	-3.35 (-4.51 - -2.21)
		UT	0.06 (-1.12 - 1.27)
		AZ	3.29 (2.11 - 4.48)
	River	ABOR	-1.89 (-4.03 - 0.15)
		AZBR	1.27 (-0.76 - 3.38)
		AZPW	1.09 (-1.38 - 3.58)
		UTBR	0.38 (-1.7 - 2.45)
		UTCC	0.64 (-1.47 - 2.83)
		UTIC	-0.14 (-2.29 - 2.08)
		UTOC	0.56 (-1.71 - 2.86)
		UTWR	-2.25 (-4.33 - -0.28)
		WYSR	0.33 (-1.77 - 2.45)
	River X Garden Interactions	AB_ABOR	-0.68 (-3.12 - 1.86)
		UT_ABOR	0.55 (-2 - 3.21)
		AZ_ABOR	-0.8 (-3.42 - 1.81)
		AB_AZBR	0.49 (-2.03 - 2.99)
		UT_AZBR	1.19 (-1.43 - 3.82)
		AZ_AZBR	-0.66 (-3.31 - 1.89)
		AB_AZPW	1.77 (-1.17 - 5.02)
		UT_AZPW	-0.67 (-3.9 - 2.42)
		AZ_AZPW	-0.84 (-3.99 - 2.12)
		AB_UTBR	0.5 (-2.03 - 3.05)
		UT_UTBR	-0.11 (-2.73 - 2.47)
		AZ_UTBR	-0.04 (-2.74 - 2.53)
		AB_UTCC	-0.53 (-3.19 - 2.07)
		UT_UTCC	0.12 (-2.52 - 2.82)
		AZ_UTCC	0.8 (-1.91 - 3.65)
		AB_UTIC	-0.88 (-3.65 - 1.77)
		UT_UTIC	-0.05 (-2.86 - 2.68)
		AZ_UTIC	0.62 (-2.1 - 3.43)
		AB_UTOC	-0.92 (-3.72 - 1.79)
		UT_UTOC	0.66 (-2.18 - 3.67)
		AZ_UTOC	0.31 (-2.57 - 3.23)
		AB_UTWR	-1.17 (-3.66 - 1.31)
		UT_UTWR	-1.39 (-3.91 - 1.12)
		AZ_UTWR	1.46 (-1.02 - 4.16)
		AB_WYSR	-0.48 (-3.09 - 2.12)
		UT_WYSR	-0.58 (-3.29 - 2)
		AZ_WYSR	1.33 (-1.34 - 4.14)
Bud Flush Duration 2010	Intercept		35.89 (35.11 - 36.68)
	Garden	AB	-3.38 (-5.15 - -1.65)
		UT	6.92 (5.19 - 8.71)
		AZ	-3.54 (-5.38 - -1.78)
	River	ABOR	-5.37 (-8.71 - -2.48)
		AZBR	0.42 (-2.6 - 3.5)
		AZPW	-1.23 (-4.94 - 2.52)
		UTBR	3.37 (0.33 - 6.6)
		UTCC	1.6 (-1.56 - 4.85)
		UTIC	-0.46 (-3.71 - 2.78)
		UTOC	0.39 (-2.89 - 3.69)
		UTWR	-0.77 (-3.82 - 2.26)
		WYSR	2.05 (-1.15 - 5.31)
	River X Garden Interactions	AB_ABOR	-1.79 (-5.35 - 1.95)
		UT_ABOR	0.78 (-2.99 - 4.91)
		AZ_ABOR	-2.67 (-6.79 - 1.27)
		AB_AZBR	-0.1 (-3.92 - 3.64)
		UT_AZBR	-1.73 (-5.77 - 2.03)
		AZ_AZBR	2.38 (-1.34 - 6.34)
		AB_AZPW	0.04 (-4.4 - 4.61)
		UT_AZPW	-0.75 (-5.33 - 3.68)
		AZ_AZPW	-0.94 (-5.92 - 3.76)
		AB_UTBR	-0.64 (-4.56 - 3.04)
		UT_UTBR	3 (-0.97 - 7.32)
		AZ_UTBR	0.51 (-3.5 - 4.42)
		AB_UTCC	-0.88 (-4.91 - 2.91)
		UT_UTCC	1.82 (-2.16 - 5.98)
		AZ_UTCC	0.3 (-3.85 - 4.54)
		AB_UTIC	-0.28 (-4.26 - 3.65)
		UT_UTIC	1.55 (-2.55 - 5.91)
		AZ_UTIC	-1.84 (-6.23 - 2.29)
		AB_UTOC	1.3 (-2.66 - 5.56)
		UT_UTOC	-0.47 (-4.68 - 3.68)
		AZ_UTOC	-0.73 (-5 - 3.39)
		AB_UTWR	0.05 (-3.65 - 3.73)
		UT_UTWR	0.98 (-2.83 - 4.88)
		AZ_UTWR	-1.45 (-5.26 - 2.29)
		AB_WYSR	0.24 (-3.63 - 4.02)
		UT_WYSR	0.46 (-3.84 - 4.72)
		AZ_WYSR	0.88 (-3.21 - 5.08)

## Sheet: S4_Population_Trait_corr
Table S4. Pairwise trait correlations using the posterior population means. Correlations above diagonal, p-values below
Trait	date1_AB2010	date1_AB2011	date1_UT2010	date1_UT2011	date1_AZ2010	date1_AZ2011	duration_AB2010	duration_AB2011	duration_UT2010	duration_UT2011	duration_AZ2010	duration_AZ2011	set_AB2010	set_AB2011	set_UT2010	set_AZ2010	set_AZ2011	Ht_AB2010	Ht_AB2011	Ht_UT2010	Ht_AZ2010	Ht_AZ2011	Diam_AB2010	Diam_AB2011	Diam_UT2010	Diam_AZ2010	Diam_AZ2011
date1_AB2010	-	0.454427	0.719404	0.690723	0.927516	0.920318	-0.876886	-0.117843	-0.566404	-0.0344671	-0.693905	-0.834786	0.169904	0.145954	0.155157	-0.107401	0.0704817	-0.0660069	-0.101635	0.121622	0.0992834	-0.187535	0.295675	0.0965653	0.207391	0.0192378	0.0373597
date1_AB2011	0.219125	-	0.473447	0.741128	0.548683	0.534506	-0.403194	-0.134583	-0.362858	-0.408107	-0.60845	-0.50311	-0.0369966	-0.0744967	-0.0973754	-0.256856	-0.107573	-0.415529	-0.688714	-0.553816	-0.428054	-0.608161	0.00195191	-0.363276	-0.633967	-0.548843	-0.542143
date1_UT2010	0.0289071	0.197987	-	0.397367	0.556852	0.748976	-0.638416	0.280508	-0.866239	0.120945	-0.511019	-0.677662	0.481293	0.444989	0.402889	0.237679	0.343984	0.145218	-0.167176	0.193038	0.275842	-0.16037	0.55807	0.107029	0.20334	0.00205425	0.0628131
date1_UT2011	0.0393925	0.0223183	0.289585	-	0.691248	0.665906	-0.712702	-0.568174	-0.42351	-0.617474	-0.863334	-0.769049	-0.213261	-0.236394	-0.32425	-0.447737	-0.285698	-0.216875	-0.279314	-0.29997	-0.206679	-0.22459	0.042111	-0.0103799	-0.232224	-0.156191	-0.189972
date1_AZ2010	0.000314319	0.126069	0.119381	0.0391818	-	0.852246	-0.796661	-0.173355	-0.371837	-0.0952532	-0.596728	-0.813812	0.00559684	-0.0418823	0.035902	-0.226376	-0.0549116	-0.323638	-0.342694	-0.177485	-0.187767	-0.399031	0.0233404	-0.139492	-0.0950353	-0.173869	-0.150126
date1_AZ2011	0.000434683	0.138194	0.0202075	0.0502245	0.00352238	-	-0.837793	0.0305827	-0.500852	-0.149298	-0.714662	-0.86859	0.166396	0.0954746	0.175703	-0.0572955	0.0687145	-0.0930276	-0.253568	0.0889676	0.0405269	-0.302604	0.35185	-0.0837451	0.081916	-0.157581	-0.193506
duration_AB2010	0.00190745	0.281913	0.06425	0.0311702	0.0101666	0.00481096	-	0.398401	0.646132	0.326915	0.851706	0.859035	0.201254	0.221339	0.158357	0.438976	0.317039	0.287231	0.217387	0.0648566	0.129177	0.328063	-0.0239881	0.111937	-0.121464	0.186881	0.15416
duration_AB2011	0.762693	0.729935	0.46471	0.11047	0.655569	0.937746	0.288216	-	0.0891203	0.641532	0.547874	0.268853	0.79059	0.740514	0.836968	0.852983	0.804516	0.37965	0.0304644	0.452369	0.446996	0.0817561	0.540031	0.0362499	0.171333	0.106126	0.0854367
duration_UT2010	0.111836	0.33717	0.00252242	0.256006	0.324438	0.169626	0.0600918	0.819643	-	0.00494418	0.603832	0.601419	-0.200197	-0.217002	-0.0557723	0.0465852	-0.0459128	-0.124943	0.0315954	-0.0817785	-0.195002	0.0585459	-0.377481	-0.223649	-0.252565	-0.0726562	-0.184562
duration_UT2011	0.929854	0.275528	0.756597	0.0764327	0.807413	0.701446	0.390513	0.06255	0.989928	-	0.513054	0.341276	0.558939	0.608075	0.494092	0.545445	0.552575	0.42596	0.429721	0.476851	0.420144	0.256227	0.397629	0.395854	0.474312	0.382711	0.464747
duration_AZ2010	0.0381245	0.0820932	0.159736	0.00271137	0.0898237	0.0304967	0.00356567	0.126744	0.0850879	0.157798	-	0.755253	0.327151	0.325086	0.408084	0.580998	0.454412	0.236393	0.211767	0.194913	0.221989	0.313041	-0.0732585	0.0589621	0.0456393	0.270468	0.275712
duration_AZ2011	0.00511443	0.1674	0.0448828	0.0154205	0.00760361	0.00237636	0.00300851	0.484224	0.0866789	0.36875	0.0186177	-	0.0522412	0.13668	0.131271	0.230048	0.138592	0.111094	0.245953	0.113814	0.0610674	0.212008	-0.187409	0.0180763	-0.00463456	0.0572826	0.070305
set_AB2010	0.662093	0.924717	0.189614	0.581678	0.988598	0.668744	0.603597	0.0111978	0.605539	0.117708	0.390149	0.893817	-	0.984506	0.908742	0.934867	0.984761	0.681448	0.314232	0.668054	0.788396	0.437099	0.81381	0.490008	0.431896	0.516751	0.503241
set_AB2011	0.707892	0.848937	0.230055	0.540288	0.914803	0.806972	0.567097	0.0224893	0.57491	0.0823339	0.393326	0.725856	1.5e-06	-	0.883845	0.895812	0.961453	0.699301	0.391769	0.697642	0.807996	0.474601	0.804002	0.55492	0.488919	0.551111	0.556588
set_UT2010	0.69019	0.803189	0.282312	0.394614	0.92694	0.651141	0.684064	0.00489296	0.886676	0.176391	0.275557	0.736387	0.000690732	0.00156705	-	0.878831	0.913066	0.419612	0.12134	0.604767	0.642101	0.224608	0.583857	0.186341	0.335902	0.293765	0.283271
set_AZ2010	0.783297	0.504658	0.538023	0.226843	0.558073	0.883597	0.237169	0.00346388	0.905269	0.128781	0.100876	0.55153	0.000217784	0.00108409	0.00180761	-	0.968679	0.699421	0.34121	0.658912	0.768244	0.513192	0.703443	0.423409	0.390878	0.537915	0.49511
set_AZ2011	0.857009	0.782957	0.364713	0.45613	0.888416	0.860566	0.405814	0.00893027	0.906631	0.122857	0.219143	0.722143	1.42e-06	3.57e-05	0.00058535	1.74e-05	-	0.67369	0.318826	0.648851	0.772395	0.471831	0.746953	0.467073	0.387523	0.537532	0.509084
Ht_AB2010	0.866019	0.266027	0.709314	0.575138	0.39556	0.811847	0.453608	0.31356	0.748756	0.25297	0.54029	0.775996	0.0432441	0.0360347	0.260874	0.0359891	0.0466448	-	0.830858	0.832702	0.926277	0.899645	0.845665	0.893292	0.749796	0.878322	0.815809
Ht_AB2011	0.794724	0.0402073	0.667265	0.466692	0.366633	0.510318	0.574214	0.937986	0.935688	0.248348	0.584391	0.523524	0.410213	0.297054	0.755821	0.368849	0.403026	0.00553037	-	0.801019	0.772354	0.911869	0.521464	0.89651	0.875548	0.887146	0.855123
Ht_UT2010	0.755268	0.121842	0.618754	0.432894	0.647788	0.819948	0.868337	0.221484	0.834328	0.194329	0.615284	0.770628	0.0492196	0.0366692	0.0844761	0.0535863	0.0586683	0.00533233	0.00946748	-	0.934884	0.754009	0.76414	0.71175	0.911163	0.748265	0.689093
Ht_AZ2010	0.799396	0.250391	0.472482	0.593658	0.628544	0.917552	0.740476	0.227707	0.61512	0.260207	0.56593	0.87598	0.011587	0.00841667	0.0622423	0.0155959	0.0147045	0.00033312	0.0147131	0.000217587	-	0.842633	0.837508	0.815515	0.829698	0.854853	0.80797
Ht_AZ2011	0.628978	0.0822787	0.680217	0.561267	0.287383	0.428663	0.38875	0.834373	0.881071	0.50574	0.412086	0.583952	0.239414	0.196742	0.561235	0.157667	0.199737	0.000954475	0.000613297	0.0189258	0.00434857	-	0.55987	0.895105	0.745047	0.955925	0.894747
Diam_AB2010	0.43983	0.996024	0.118403	0.914339	0.952473	0.353106	0.951155	0.133391	0.316561	0.289238	0.851425	0.629212	0.00760386	0.009008	0.0988094	0.0344819	0.0207384	0.00407505	0.149932	0.0165123	0.00483917	0.116965	-	0.688973	0.613706	0.590593	0.529448
Diam_AB2011	0.804801	0.336572	0.784033	0.978856	0.720398	0.83039	0.774332	0.926233	0.562952	0.291594	0.880231	0.963185	0.180552	0.120944	0.631203	0.256131	0.204939	0.00117569	0.00105962	0.0315006	0.007376	0.00110927	0.0401016	-	0.771695	0.934523	0.922246
Diam_UT2010	0.592357	0.0667282	0.599769	0.547666	0.807847	0.834052	0.755578	0.659389	0.512051	0.197054	0.907186	0.990559	0.245697	0.18167	0.376825	0.298253	0.302785	0.0199949	0.0019783	0.000630223	0.00565748	0.0212467	0.0787661	0.0148523	-	0.784258	0.780446
Diam_AZ2010	0.960821	0.125937	0.995815	0.688209	0.654598	0.685547	0.630197	0.78582	0.852636	0.309347	0.481499	0.883623	0.154311	0.124059	0.44293	0.135219	0.135551	0.00183338	0.00142135	0.020393	0.00331846	5.67e-05	0.0940411	0.000221757	0.0123459	-	0.974783
Diam_AZ2011	0.92398	0.131582	0.872458	0.624442	0.699852	0.617887	0.692101	0.827005	0.634524	0.207509	0.472698	0.857365	0.167271	0.119594	0.460134	0.175363	0.161592	0.00733727	0.0032978	0.0400527	0.00842044	0.00112218	0.14268	0.000399736	0.0130737	8.18e-06	-

## Sheet: S5_Genotype_Trait_corr
Table S5. Pairwise trait correlations using the posterior genotype means. Correlation coefficient below diagonal, p-values above.
Trait	date1_AB2010	date1_AB2011	date1_UT2010	date1_UT2011	date1_AZ2010	date1_AZ2011	duration_AB2010	duration_AB2011	duration_UT2010	duration_UT2011	duration_AZ2010	duration_AZ2011	set_AB2010	set_AB2011	set_U2010	set_AZ2010	set_AZ2011	Ht_AB2010	Ht_AB2011	Ht_UT2010	Ht_AZ2010	Ht_AZ2011	Diam_AB2010	Diam_AB2011	Diam_UT2010	Diam_AZ2010	Diam_AZ2011
date1_AB2010	-	0.00971623	1.84e-06	0.000139755	1.58e-06	5.07e-06	1.24e-17	0.958644	6.48e-05	0.384925	0.0042496	0.0510297	0.393754	0.0333574	0.358854	0.254825	0.100685	0.250126	0.196557	0.43937	0.00458314	0.0109538	0.935276	0.338937	0.397835	0.00335387	0.104769
date1_AB2011	0.331305	-	0.0728324	0.000642351	0.0672864	0.986146	0.030204	0.0249892	0.059314	0.745071	0.137327	0.307339	0.664558	0.329714	0.428755	0.933148	0.522635	0.568965	0.525101	0.340234	0.662201	0.745965	0.132772	0.27172	0.320994	0.722348	0.655455
date1_UT2010	0.680928	0.283149	-	0.062226	0.00121365	0.0694986	0.00270551	0.113446	5.92e-10	0.173	0.107477	0.570297	0.789182	0.678538	0.89382	0.739226	0.35436	0.325116	0.483322	0.414349	0.0607954	0.000821567	0.547127	0.696058	0.989802	0.0318293	0.0225217
date1_UT2011	0.527336	0.475203	0.318492	-	0.0194397	0.0204128	4.36e-06	0.103927	0.00371636	4.66e-05	0.0220416	0.422815	0.0528638	0.0271395	0.080436	0.0765632	0.0761871	0.35063	0.199428	0.24769	0.010135	0.0724949	0.985947	0.281843	0.692443	0.0364476	0.169467
date1_AZ2010	0.684084	0.292225	0.580079	0.387803	-	0.00149045	0.000117238	0.617564	0.000188359	0.856821	1.06e-06	0.0264373	0.209463	0.130861	0.428777	0.176768	0.0890911	0.237053	0.360549	0.0985336	0.0793928	0.156882	0.594707	0.296594	0.0551631	0.0315546	0.115706
date1_AZ2011	0.627838	0.00266341	0.325035	0.37483	0.509869	-	0.00100408	0.613414	0.354121	0.241331	0.144307	6.05e-11	0.56067	0.434796	0.917796	0.240929	0.753794	0.0601086	0.241262	0.202102	0.0724622	0.042772	0.331471	0.329962	0.0847938	0.0378932	0.131045
duration_AB2010	-0.844401	-0.280076	-0.467304	-0.614346	-0.577807	-0.478998	-	0.406218	0.00150091	0.714289	0.00286519	0.0777123	0.0164877	0.000129003	0.0173339	0.00818426	0.00559544	0.040215	0.048803	0.148439	0.000103163	0.00284625	0.383405	0.207919	0.14306	0.00126843	0.0380886
duration_AB2011	-0.00683829	-0.284557	0.250993	-0.237596	0.081397	-0.0773759	0.109202	-	0.0402311	0.772145	0.416828	0.159445	0.10112	0.0617652	0.737965	0.601339	0.541421	0.501497	0.892955	0.962439	0.777877	0.592429	0.162105	0.605831	0.700097	0.265881	0.19292
duration_UT2010	-0.59497	-0.297022	-0.793874	-0.477584	-0.648743	-0.169356	0.491095	-0.321746	-	0.97832	0.000519235	0.48017	0.401479	0.1316	0.636693	0.281561	0.087278	0.208267	0.0967466	0.293834	0.012957	0.00048157	0.508426	0.449564	0.8611	0.012272	0.0049868
duration_UT2011	0.129692	-0.0481734	0.235625	-0.552527	-0.0311629	-0.194749	0.0548378	0.0429077	-0.00476649	-	0.159169	0.19842	0.00245886	0.0499698	0.00665834	0.0249844	0.0307603	0.0109831	0.00404303	0.00251065	0.0158592	0.0676799	0.0212544	0.000795178	0.00555413	0.0362978	0.0225862
duration_AZ2010	-0.447859	-0.239088	-0.310775	-0.380554	-0.685465	-0.248257	0.464895	-0.132001	0.613344	0.239667	-	0.539103	0.0115389	0.0105175	0.0509394	0.0400995	0.0012043	0.162642	0.213331	0.0521975	0.13857	0.107633	0.373999	0.119281	0.0406885	0.173714	0.178141
duration_AZ2011	-0.29605	0.155625	-0.104213	-0.133914	-0.369781	-0.785799	0.26877	0.213314	-0.129433	0.213342	0.105808	-	0.51936	0.792828	0.811656	0.393026	0.977234	0.0593039	0.272469	0.168612	0.66319	0.62012	0.722635	0.307532	0.0776296	0.519335	0.943459
set_AB2010	-0.111154	-0.0561705	0.0430692	-0.281187	-0.202801	-0.0890703	0.305952	0.210155	0.134592	0.427206	0.395495	0.0985913	-	0	3.55e-15	2.66e-15	8.44e-15	2.87e-10	3.64e-07	1.75e-08	5.08e-11	0.000166522	0.00957577	0.000393263	3.12e-05	0.000232783	0.00351296
set_AB2011	-0.272883	-0.125854	-0.0667187	-0.318942	-0.242974	-0.119368	0.470716	0.23865	0.239446	0.284555	0.400139	0.0402693	0.921561	-	6.66e-15	4.88e-15	8.77e-14	8.02e-09	2.03e-07	1.31e-07	2.04e-11	8.33e-06	0.0194043	0.000948462	6.1e-05	0.000199948	0.00145882
set_U2010	-0.131179	-0.112116	-0.0223974	-0.257609	-0.132215	-0.016632	0.331925	0.0475226	0.0791452	0.390467	0.318983	-0.0383881	0.844839	0.840189	-	1.09e-14	1.63e-11	1.93e-06	0.000241469	8.3e-08	2.18e-10	4.9e-05	0.0250606	0.000910424	2.33e-05	2.66e-05	0.000445881
set_AZ2010	-0.154738	-0.0113623	-0.0543162	-0.258073	-0.217909	-0.174433	0.350009	0.070683	0.174483	0.323331	0.325976	0.127513	0.825617	0.8218	0.836888	-	1.7e-12	6.01e-09	1.67e-05	2.54e-09	5.64e-11	1.01e-05	0.00941714	0.000533688	2e-06	4.83e-05	0.000383411
set_AZ2011	-0.232464	-0.0906747	-0.158987	-0.267032	-0.275916	-0.0469891	0.382566	0.0866304	0.289071	0.322436	0.499567	-0.00427779	0.838775	0.821326	0.794192	0.787058	-	1.34e-05	0.00194736	3.28e-05	6.74e-09	8.57e-06	0.14077	0.0192395	0.00234279	0.00069488	0.00288978
Ht_AB2010	-0.164011	0.0800198	-0.17397	-0.149571	-0.208336	-0.307807	0.288289	-0.0943688	0.221396	0.393204	0.24495	0.308731	0.738055	0.694503	0.64272	0.724089	0.605441	-	1.48e-11	1.9e-09	2.17e-09	2.29e-06	2.79e-08	2.28e-06	5.19e-06	7.97e-06	2.27e-05
Ht_AB2011	-0.17205	0.0836587	-0.112606	-0.190582	-0.150468	-0.178301	0.259907	-0.0177444	0.262924	0.411649	0.203804	0.167139	0.60188	0.607967	0.492496	0.540999	0.423696	0.780279	-	6.14e-06	3.75e-07	7.14e-05	5.9e-07	3.91e-13	0.000239501	8.41e-05	0.000232471
Ht_UT2010	-0.108488	0.131052	-0.132698	-0.170116	-0.268386	-0.200876	0.201257	-0.00649933	0.170161	0.426403	0.313207	0.21643	0.673517	0.641552	0.653803	0.705658	0.556576	0.745089	0.572314	-	1.58e-09	1.23e-06	0.00085785	0.000111078	0	4.23e-07	4.85e-06
Ht_AZ2010	-0.370257	-0.0585908	-0.299118	-0.36771	-0.280661	-0.264438	0.491563	-0.0378505	0.389596	0.346437	0.238356	0.0652145	0.734961	0.744823	0.746124	0.725201	0.692181	0.73269	0.614171	0.711964	-	1.02e-14	0.00505963	2.61e-05	9.81e-07	0	1.81e-11
Ht_AZ2011	-0.353437	-0.0460208	-0.532806	-0.270329	-0.23112	-0.296808	0.409488	-0.0759748	0.552082	0.274835	0.261636	0.0742007	0.498955	0.574803	0.551225	0.561228	0.564966	0.644985	0.526825	0.630013	0.828853	-	0.00858362	0.00304043	1.81e-05	6.45e-10	7.55e-15
Diam_AB2010	-0.0116603	0.209185	0.106958	-0.00283849	-0.0945746	-0.161908	0.124668	-0.194834	0.117409	0.358763	0.157398	0.0595157	0.352762	0.320233	0.33374	0.371072	0.225674	0.675978	0.633996	0.470009	0.394274	0.391532	-	3.91e-08	0.00088597	0.00028839	0.000433974
Diam_AB2011	-0.127831	0.144185	-0.0628933	-0.160276	-0.171473	-0.148597	0.167833	-0.0679724	0.121406	0.472618	0.253601	0.155563	0.442995	0.412714	0.450446	0.448104	0.32683	0.60749	0.770353	0.501722	0.526323	0.406954	0.680617	-	4.44e-05	2.62e-06	8.3e-05
Diam_UT2010	-0.118554	0.136323	-0.00208705	-0.0585867	-0.309542	-0.269136	0.203905	0.0531224	0.0285661	0.394286	0.329244	0.275304	0.53034	0.513447	0.541775	0.595821	0.424873	0.610528	0.480033	0.895741	0.609882	0.571356	0.468894	0.525859	-	1.38e-07	8.23e-07
Diam_AZ2010	-0.382128	-0.0476672	-0.339997	-0.302793	-0.340512	-0.303799	0.416546	-0.148512	0.392373	0.303024	0.219419	0.0963669	0.465324	0.469623	0.547568	0.49959	0.447359	0.590495	0.496974	0.625611	0.835574	0.723393	0.496153	0.577045	0.645314	-	0
Diam_AZ2011	-0.229794	-0.0633542	-0.379295	-0.208419	-0.256001	-0.223477	0.291295	-0.183476	0.457854	0.33933	0.220119	0.0106312	0.397608	0.430147	0.487136	0.465999	0.39785	0.592395	0.493624	0.601508	0.763976	0.831086	0.507787	0.522782	0.637889	0.89152	-

## Sheet: S6_PopTraitMean_climate_correl
Table S6. Pairwise correlations between posterior population means and climate variables.
Correlation Coefficients	Lat	Long	El	MAT	MWMT	MCMT	TD	MAP	MSP	AHM	SHM	DD_0	DD5	DD_18	DD18	NFFD	bFFP	eFFP	FFP	PAS	EMT	EXT	Eref	CMD	PCA 1	PCA 2	PCA 3	PCA 4
date1_AB2010	0.293926	-0.323917	-0.697107	0.101904	0.0209864	-0.00270982	0.00819494	-0.139985	0.505626	0.246088	-0.217409	-0.0588433	0.155675	-0.13776	0.0473061	0.28828	-0.432617	0.225422	0.362467	-0.503518	0.159772	-0.270033	-0.100985	-0.257224	0.0907664	0.34049	0.00331467	-0.797888
date1_AB2011	0.364049	-0.780376	-0.502962	0.131721	0.180062	-0.0272715	0.193611	0.621695	0.252857	-0.503869	-0.101048	0.0321656	0.276916	-0.11972	0.28407	0.4877	-0.587272	0.265841	0.441897	0.00975903	0.296902	0.288097	-0.139785	-0.48255	0.122981	0.595547	0.711559	-0.230001
date1_AZ2010	0.447434	-0.605232	-0.730889	-0.0398549	-0.0656286	-0.123824	0.0890522	-0.10115	0.479821	0.101586	-0.241291	0.0748106	0.0190995	0.018851	-0.028705	0.190444	-0.350852	0.110013	0.255614	-0.33091	0.0424831	-0.108661	-0.263037	-0.437045	-0.0480888	0.445538	0.0912338	-0.637367
date1_AZ2011	0.275458	-0.362631	-0.612745	0.0635679	-0.076552	0.0256549	-0.108955	-0.00126178	0.480953	0.101711	-0.278576	-0.0233843	0.103178	-0.112087	-0.0360192	0.299895	-0.389108	0.215943	0.325996	-0.432973	0.209975	-0.319657	-0.115716	-0.312068	0.0572046	0.284245	0.140284	-0.750917
date1_UT2010	0.0234782	-0.0489015	-0.462053	0.186993	-0.0742543	0.216053	-0.352664	0.301083	0.762369	-0.194734	-0.540935	-0.147629	0.180529	-0.253194	-0.0166269	0.21045	-0.214288	0.18799	0.208908	-0.456712	0.259125	-0.534142	0.196385	-0.106499	0.109785	-0.0612958	0.400127	-0.899363
date1_UT2011	0.476395	-0.526883	-0.618408	-0.0288357	0.0560891	-0.215621	0.319554	0.198088	0.221545	-0.136415	-0.0617622	0.112753	0.115645	0.0219558	0.0910388	0.31924	-0.542116	0.137627	0.35361	-0.00280948	0.0909048	0.0691661	-0.308037	-0.490243	-0.0051729	0.608019	0.271083	-0.301961
duration_AB2010	-0.606751	0.240586	0.873569	0.299367	0.309885	0.406201	-0.234524	0.284797	-0.493663	-0.0997712	0.361661	-0.366073	0.195952	-0.267164	0.257286	-0.00186371	0.287133	0.169875	-0.0664645	0.0983647	0.221543	0.455915	0.463628	0.552991	0.292913	-0.43353	0.142692	0.647873
duration_AB2011	-0.706976	0.193996	0.507707	0.540971	0.223062	0.751376	-0.761922	0.319903	0.100611	0.0204779	-0.0327301	-0.597063	0.37473	-0.578717	0.226607	0.239602	0.133741	0.445621	0.166155	-0.570334	0.568426	-0.069382	0.715016	0.592811	0.48136	-0.593091	0.298815	-0.255641
duration_AZ2010	-0.6115	0.321331	0.776772	0.185712	0.075548	0.413702	-0.456489	0.0213535	-0.308348	0.0493869	0.180203	-0.328284	0.00681392	-0.179952	0.0224316	-0.244228	0.547281	0.0209117	-0.283158	-0.0312928	0.08515	0.199345	0.463799	0.5919	0.157585	-0.642799	-0.0595045	0.440404
duration_AZ2011	-0.461152	0.340118	0.651168	0.245258	0.367876	0.220945	0.0510482	-0.0398825	-0.670106	0.16126	0.559941	-0.213168	0.219292	-0.182515	0.354756	0.0544774	0.109561	0.121106	0.013484	0.112762	0.11514	0.486541	0.32074	0.526209	0.273109	-0.210403	-0.204259	0.683095
duration_UT2010	-0.21512	-0.115389	0.554579	0.0439948	0.181113	0.0876579	0.0594302	-0.194338	-0.767786	0.270049	0.600866	-0.103624	-0.00247479	0.00630263	0.132797	-0.00344333	0.144777	0.0800582	-0.0291819	0.160546	0.0468656	0.60853	0.0127639	0.24568	0.118037	-0.0216344	-0.26392	0.768293
duration_UT2011	-0.491108	0.285434	0.28783	0.430892	0.329193	0.462255	-0.306135	-0.127601	0.214885	0.355772	-0.0133225	-0.460585	0.318474	-0.431663	0.277219	0.126272	0.0707101	0.317138	0.166003	-0.62285	0.262896	-0.0766772	0.512839	0.521383	0.370656	-0.382404	-0.106207	-0.374413
set_AB2010	-0.83992	0.306146	0.452173	0.797333	0.451053	0.934742	-0.802868	0.399478	0.189772	0.146143	0.0429479	-0.872632	0.640878	-0.850594	0.424172	0.424381	-0.0732615	0.683856	0.399647	-0.808203	0.774988	-0.0713188	0.934366	0.770995	0.727135	-0.586079	0.336184	-0.463889
set_AB2011	-0.845882	0.356657	0.437833	0.840176	0.542194	0.920801	-0.705518	0.347163	0.134678	0.220043	0.127585	-0.886541	0.706821	-0.880592	0.515729	0.474454	-0.148609	0.716117	0.462082	-0.8265	0.779785	-0.0182681	0.947293	0.812635	0.775548	-0.529766	0.265113	-0.442494
set_AZ2010	-0.921144	0.413741	0.691101	0.674896	0.305902	0.917674	-0.904673	0.361733	0.0636613	0.0987741	0.0372809	-0.817576	0.463743	-0.732213	0.256032	0.212447	0.201471	0.533198	0.16695	-0.642424	0.65742	-0.0836026	0.921531	0.829663	0.60861	-0.784367	0.276032	-0.230551
set_AZ2011	-0.888918	0.297782	0.560863	0.790001	0.447168	0.959007	-0.835767	0.387444	0.0938143	0.157275	0.103779	-0.893616	0.612614	-0.840051	0.408919	0.378317	0.00489657	0.671074	0.349284	-0.767246	0.766432	0.00514691	0.950253	0.818326	0.725493	-0.636987	0.314464	-0.33883
set_UT2010	-0.747971	0.254613	0.367871	0.669926	0.324991	0.835574	-0.786446	0.214592	0.0433051	0.226207	0.120073	-0.728745	0.518169	-0.714862	0.337337	0.342087	-0.011654	0.569188	0.303072	-0.72495	0.67589	-0.047505	0.811128	0.714724	0.62219	-0.540896	0.163441	-0.34924
Ht_AB2010	-0.793841	0.694536	0.624202	0.587277	0.363937	0.684363	-0.557157	0.141962	0.0557248	0.305751	0.0778482	-0.724355	0.438559	-0.639187	0.243387	0.195499	0.0684969	0.470682	0.217825	-0.57972	0.490788	-0.219582	0.759288	0.776188	0.545935	-0.644366	0.00861791	-0.268116
Ht_AB2011	-0.540608	0.765466	0.455333	0.352179	0.322241	0.330808	-0.143715	-0.359347	-0.15107	0.636336	0.261343	-0.458941	0.26341	-0.367419	0.185016	0.0454712	0.0552928	0.258009	0.129644	-0.431616	0.164578	-0.16224	0.443511	0.662092	0.355477	-0.41315	-0.490396	-0.0993165
Ht_AZ2010	-0.812065	0.729664	0.508914	0.621897	0.338581	0.734317	-0.647004	0.0208545	0.0453718	0.437493	0.117892	-0.751706	0.466753	-0.68173	0.247438	0.216297	0.0431535	0.498016	0.242819	-0.694095	0.532264	-0.279833	0.802691	0.836999	0.584503	-0.660639	-0.109239	-0.367024
Ht_AZ2011	-0.682794	0.751789	0.633324	0.392789	0.260921	0.482333	-0.389832	-0.0915542	-0.14273	0.40772	0.198343	-0.566751	0.252631	-0.430082	0.120345	-0.0149596	0.204094	0.268765	0.0353367	-0.355594	0.253492	-0.143599	0.584365	0.735819	0.378714	-0.60382	-0.248271	-0.00236918
Ht_UT2010	-0.723675	0.758268	0.431421	0.548589	0.319863	0.619754	-0.516313	-0.249835	-0.077092	0.662525	0.222873	-0.646185	0.416039	-0.595421	0.23329	0.225219	-0.0092401	0.46208	0.263612	-0.718004	0.455825	-0.29353	0.671368	0.80007	0.540606	-0.556982	-0.370033	-0.349706
Diam_AB2010	-0.682649	0.407864	0.329283	0.711143	0.430985	0.758342	-0.594398	0.32381	0.256702	0.215851	-0.0157834	-0.760848	0.609894	-0.771578	0.371971	0.484043	-0.235342	0.663799	0.483131	-0.781102	0.707426	-0.245933	0.761449	0.616141	0.661539	-0.432867	0.253275	-0.592239
Diam_AB2011	-0.562056	0.585407	0.368587	0.507867	0.422743	0.474185	-0.241349	-0.0245749	0.0984554	0.411425	0.119753	-0.607794	0.425476	-0.537264	0.295621	0.194835	-0.0761721	0.413583	0.275281	-0.543407	0.343963	-0.141125	0.573941	0.621926	0.476222	-0.378426	-0.128713	-0.309636
Diam_AZ2010	-0.630953	0.661092	0.4888	0.402654	0.240613	0.495239	-0.428686	-0.121054	0.0648909	0.428466	0.0705216	-0.587313	0.251658	-0.448521	0.100161	-0.0268079	0.198919	0.278826	0.0485829	-0.485113	0.245541	-0.219906	0.586472	0.688548	0.367285	-0.591669	-0.22189	-0.21861
Diam_AZ2011	-0.562953	0.65702	0.389306	0.354205	0.208152	0.428609	-0.374263	-0.140086	0.172231	0.382125	-0.0150224	-0.519469	0.215074	-0.395364	0.0812996	-0.0832677	0.218331	0.205544	0.00189637	-0.461572	0.163219	-0.26529	0.549177	0.634812	0.303923	-0.569097	-0.220992	-0.282864
Diam_UT2010	-0.451826	0.799454	0.188551	0.284525	0.137618	0.308024	-0.282228	-0.472773	0.0995323	0.680781	0.043877	-0.378772	0.185866	-0.327592	0.0406124	0.00446861	0.0664844	0.19589	0.0896531	-0.57488	0.133597	-0.476006	0.405262	0.578669	0.271497	-0.451736	-0.548923	-0.443138
P-values	Lat	Long	El	MAT	MWMT	MCMT	TD	MAP	MSP	AHM	SHM	DD_0	DD5	DD_18	DD18	NFFD	bFFP	eFFP	FFP	PAS	EMT	EXT	Eref	CMD	PCA 1	PCA 2	PCA 3	PCA 4
date1_AB2010	0.44267	0.395128	0.0368753	0.794191	0.957263	0.99448	0.983306	0.719441	0.164939	0.523289	0.574174	0.880471	0.689197	0.723759	0.903808	0.451887	0.244821	0.559779	0.337729	0.167	0.681359	0.482234	0.796016	0.504027	0.816357	0.369926	0.993247	0.00996637
date1_AB2011	0.335468	0.0130875	0.167546	0.73551	0.642948	0.944477	0.617692	0.0738703	0.511546	0.166656	0.795891	0.934529	0.470689	0.759003	0.458813	0.182927	0.0963741	0.489322	0.233699	0.980121	0.437843	0.452187	0.719829	0.188291	0.752601	0.0906264	0.0315672	0.551612
date1_AZ2010	0.227196	0.0841729	0.0252844	0.918916	0.866782	0.75095	0.819779	0.795687	0.191169	0.794822	0.531674	0.848306	0.961103	0.961608	0.941563	0.623567	0.354569	0.778132	0.506794	0.384399	0.913584	0.780805	0.494088	0.23948	0.902223	0.229411	0.815424	0.064829
date1_AZ2011	0.473124	0.337495	0.0793675	0.870936	0.844809	0.947765	0.780222	0.99743	0.189973	0.794575	0.467922	0.952384	0.791662	0.774036	0.926702	0.433015	0.30064	0.576823	0.391924	0.244389	0.587649	0.401732	0.76688	0.413619	0.883781	0.458525	0.718861	0.0197066
date1_UT2010	0.952192	0.900577	0.210508	0.629987	0.849424	0.576624	0.351915	0.431104	0.0169185	0.615615	0.132615	0.704661	0.642071	0.510965	0.966136	0.586785	0.579817	0.628129	0.589592	0.216523	0.500767	0.138515	0.612564	0.785083	0.778583	0.875519	0.285938	0.000963621
date1_UT2011	0.194817	0.144987	0.0758612	0.941297	0.886035	0.577404	0.401892	0.609421	0.566727	0.726372	0.874578	0.772721	0.767019	0.95529	0.815813	0.402381	0.131604	0.724017	0.350534	0.994277	0.816081	0.859656	0.419998	0.180311	0.989462	0.08237	0.480465	0.429695
duration_AB2010	0.0831875	0.532911	0.0020864	0.433864	0.417068	0.277996	0.543591	0.457614	0.176826	0.798426	0.338885	0.332584	0.613363	0.48708	0.503921	0.996203	0.453769	0.662148	0.865097	0.801222	0.566731	0.21743	0.208751	0.122515	0.444317	0.243714	0.714198	0.0591779
duration_AB2011	0.0331927	0.61698	0.16292	0.132583	0.564005	0.0195892	0.0170219	0.401349	0.796757	0.958297	0.933382	0.089597	0.320389	0.102544	0.557661	0.53464	0.731574	0.229314	0.669202	0.108817	0.110277	0.859222	0.0303762	0.0925027	0.189543	0.0923096	0.434754	0.506747
duration_AZ2010	0.0801521	0.399131	0.0138021	0.632376	0.846825	0.26835	0.216777	0.956516	0.419504	0.899594	0.642682	0.388413	0.986119	0.643154	0.954322	0.526534	0.127239	0.957415	0.46032	0.936303	0.827579	0.607107	0.208561	0.0931328	0.685541	0.0618667	0.879136	0.235469
duration_AZ2011	0.211516	0.370483	0.0574718	0.524737	0.330025	0.567806	0.896231	0.91886	0.0482719	0.678521	0.11691	0.581847	0.570779	0.63835	0.348864	0.889294	0.779024	0.756281	0.972535	0.772704	0.768014	0.184127	0.400048	0.145597	0.477059	0.586869	0.598084	0.0425432
duration_UT2010	0.578311	0.767523	0.121221	0.910519	0.640977	0.822564	0.879285	0.616348	0.0156964	0.482206	0.0870456	0.790779	0.994958	0.987161	0.733413	0.992985	0.710167	0.837775	0.940593	0.679881	0.904701	0.0820423	0.974001	0.524001	0.762311	0.955944	0.492585	0.0155852
duration_UT2011	0.179426	0.456564	0.452625	0.24692	0.387021	0.210282	0.423023	0.743554	0.578737	0.347388	0.972864	0.212152	0.403575	0.245981	0.470182	0.746154	0.856549	0.40566	0.669491	0.0731786	0.494327	0.844558	0.158002	0.150007	0.326099	0.309769	0.785659	0.320831
set_AB2010	0.00460382	0.423005	0.221709	0.0100566	0.223	0.000219212	0.00918086	0.286794	0.624815	0.707529	0.912642	0.00213899	0.0629046	0.0036559	0.255184	0.254924	0.851419	0.0422216	0.28657	0.00838683	0.0141653	0.855325	0.000223591	0.0150012	0.0264336	0.0972206	0.376399	0.208462
set_AB2011	0.00405595	0.346102	0.238535	0.00457928	0.131538	0.000425725	0.0337207	0.360001	0.729749	0.569427	0.743587	0.00144731	0.0332487	0.00172037	0.155271	0.196901	0.702772	0.0300032	0.210475	0.00601814	0.0132029	0.962795	0.000105102	0.00776368	0.0140506	0.142395	0.490558	0.232993
set_AZ2010	0.000419461	0.2683	0.0392408	0.0461053	0.423394	0.000485991	0.00080137	0.338782	0.870747	0.800408	0.92414	0.00710689	0.208624	0.024887	0.506075	0.583156	0.603198	0.139346	0.667694	0.0620686	0.0543216	0.830675	0.000412459	0.00566137	0.0819907	0.0123255	0.472164	0.550635
set_AZ2011	0.00134719	0.436422	0.116177	0.0113014	0.227506	4.41e-05	0.00501407	0.302893	0.810279	0.686133	0.790472	0.00116361	0.0794501	0.00459128	0.27448	0.315403	0.990025	0.047829	0.356873	0.0158157	0.0159963	0.989515	8.61e-05	0.00701058	0.0269469	0.0650398	0.409849	0.372415
set_UT2010	0.0204699	0.508517	0.330032	0.0483546	0.393472	0.00503365	0.0119407	0.579268	0.911917	0.558375	0.75831	0.0259368	0.152985	0.0304287	0.374661	0.367539	0.976261	0.109692	0.427914	0.0271181	0.0456637	0.903405	0.00797195	0.0304758	0.0735733	0.132648	0.674364	0.356938
Ht_AB2010	0.0106373	0.0378762	0.0723742	0.0963704	0.335627	0.0420084	0.119136	0.715611	0.886772	0.423634	0.842208	0.0273065	0.237667	0.0638271	0.528004	0.6142	0.861004	0.200986	0.573423	0.101809	0.179752	0.570258	0.0176408	0.0139201	0.128368	0.0610284	0.982445	0.48547
Ht_AB2011	0.132895	0.0162124	0.218092	0.352625	0.39772	0.384554	0.712219	0.342213	0.698036	0.0654013	0.496975	0.214002	0.493452	0.330672	0.633676	0.907526	0.887645	0.50268	0.739563	0.246037	0.672199	0.676651	0.231793	0.0520406	0.347816	0.269053	0.180155	0.79933
Ht_AZ2010	0.00784197	0.0256557	0.161755	0.073749	0.372789	0.0242641	0.0596331	0.957531	0.907728	0.238942	0.762596	0.0195053	0.205291	0.0431232	0.520939	0.576183	0.912225	0.172446	0.528999	0.0380495	0.140172	0.46583	0.00920791	0.00488987	0.0983458	0.0527434	0.779662	0.331233
Ht_AZ2011	0.0426704	0.0194841	0.0670912	0.295686	0.497696	0.188519	0.299662	0.814785	0.714124	0.276028	0.608951	0.111567	0.511937	0.247907	0.757775	0.96953	0.598387	0.484372	0.928087	0.347646	0.51045	0.712443	0.0984444	0.0238258	0.314853	0.0850958	0.51949	0.995174
Ht_UT2010	0.0275229	0.0178845	0.246275	0.126148	0.401412	0.0750419	0.154722	0.516775	0.843725	0.0518324	0.564344	0.0600638	0.26538	0.0907124	0.545775	0.560141	0.981178	0.210477	0.493109	0.0293707	0.217531	0.443313	0.047695	0.00961678	0.132897	0.119277	0.326977	0.356252
Diam_AB2010	0.042732	0.275842	0.386883	0.0317126	0.246806	0.0178668	0.0914119	0.395294	0.504923	0.576989	0.967853	0.0172726	0.0811709	0.0148771	0.32425	0.186727	0.542145	0.0512225	0.187682	0.0129465	0.0330308	0.52356	0.017132	0.077253	0.0523076	0.244517	0.510824	0.0928979
Diam_AB2011	0.115234	0.0976992	0.329018	0.162766	0.25696	0.197191	0.531572	0.949962	0.801041	0.271259	0.758939	0.0825148	0.253569	0.135784	0.439917	0.615428	0.845572	0.268501	0.473419	0.130505	0.364743	0.717232	0.106091	0.0737319	0.195003	0.315252	0.741381	0.417463
Diam_AZ2010	0.06844	0.0525235	0.181793	0.28262	0.532865	0.175233	0.249616	0.756382	0.868268	0.249886	0.856929	0.096345	0.513619	0.225931	0.797652	0.94542	0.607891	0.467505	0.901222	0.185611	0.524243	0.569675	0.0969408	0.040275	0.330862	0.0932928	0.566107	0.572008
Diam_AZ2011	0.114529	0.0545198	0.300373	0.349666	0.59097	0.249711	0.321041	0.719245	0.657691	0.310152	0.969402	0.151776	0.578394	0.292246	0.835287	0.831345	0.572511	0.595733	0.996137	0.211045	0.674786	0.490256	0.125659	0.066253	0.426552	0.109763	0.567721	0.460806
Diam_UT2010	0.222109	0.00971462	0.627085	0.458063	0.724034	0.420018	0.461859	0.198716	0.798901	0.0435297	0.910758	0.314773	0.63209	0.389473	0.917379	0.990897	0.865057	0.613477	0.818579	0.105388	0.731854	0.195234	0.279217	0.102579	0.479769	0.222213	0.12587	0.232233

## Sheet: S7_8_TransferFunction_Effects
Table S7. Posterior mean +/- 95% credible interval of all effect estimates from Mean Annual Temperature transfer distance model for Height (2010, in cm).				Table S8. Posterior mean +/- 95% credible interval of variance components from Mean Annual Temperature transfer distance model for Height (2010).
Term		Effect Estimate		Variance Component	Estimate
Intercept		47.84 (45.89 - 49.78)		River	35.66 (10.78 - 87.61)
MAT_trd		-1 (-1.57 - -0.44)		Garden	8.35 (2.49 - 21.25)
(MAT_trd)^2		-0.41 (-0.58 - -0.24)		River X Garden Interaction	29.97 (9.15 - 76.93)
Garden	AB	-4.83 (-10.87 - 0.93)		Error	390.95 (346.67 - 441.62)
	UT	9.98 (4.59 - 15.95)
	AZ	2.21 (-4.63 - 9.21)
River	ABOR	-1.99 (-7.79 - 3.75)
	AZBR	-4.24 (-10.52 - 1.83)
	AZPW	7.11 (0.93 - 13.74)
	UTBR	-3 (-9.51 - 3.2)
	UTCC	-2.44 (-8.27 - 3.37)
	UTIC	-2.8 (-9.24 - 3.24)
	UTOC	-3.87 (-7.55 - -0.2)
	UTWR	6.44 (3.24 - 9.73)
	WYSR	-2.57 (-6.07 - 0.86)
River X Garden Interactions	AB_ABOR	-4.93 (-12.53 - 2.29)
	UT_ABOR	1.77 (-5.1 - 9.01)
	AZ_ABOR	-0.92 (-8.59 - 6.77)
	AB_AZBR	0.29 (-7.18 - 7.3)
	UT_AZBR	2.67 (-4.38 - 9.56)
	AZ_AZBR	4.92 (-2.03 - 12.22)
	AB_AZPW	2.59 (-5.71 - 11.49)
	UT_AZPW	1.41 (-6.86 - 9.97)
	AZ_AZPW	-1.46 (-10.54 - 7.24)
	AB_UTBR	-0.69 (-8.44 - 7.01)
	UT_UTBR	-0.77 (-7.84 - 6.23)
	AZ_UTBR	-0.52 (-7.85 - 6.75)
	AB_UTCC	-0.94 (-9.18 - 7.16)
	UT_UTCC	0.63 (-6.62 - 8.04)
	AZ_UTCC	-3.3 (-11.78 - 4.64)
	AB_UTIC	1.41 (-6.99 - 9.92)
	UT_UTIC	4.66 (-2.62 - 12.4)
	AZ_UTIC	0.16 (-7.9 - 7.87)
	AB_UTOC	3.86 (-3.82 - 12.39)
	UT_UTOC	-4.02 (-12.38 - 3.39)
	AZ_UTOC	-2.41 (-10.62 - 5.29)
	AB_UTWR	-0.21 (-7.38 - 6.85)
	UT_UTWR	-2.96 (-10.1 - 3.91)
	AZ_UTWR	0.93 (-6.23 - 8.42)
	AB_WYSR	-4.5 (-12.65 - 3.02)
	UT_WYSR	2.18 (-4.68 - 9.68)
	AZ_WYSR	0.15 (-7.54 - 7.75)

## Sheet: S9_RTUs
Table S9. List of recognizable taxonomic units (RTUs) observed in the summer of 2010 in the Utah common garden on P. angustifolia.
Order	Family	Genus	Species	Ecological connection with Populus
Araneae	Thomisidae	Unknown	1	Yes - weak
Araneae	Thomisidae	Unknown	2	Yes - weak
Araneae	Thomisidae	Unknown	3	Yes - weak
Araneae	Thomisidae	Unknown	4	Yes - weak
Araneae	Thomisidae	Unknown	5	Yes - weak
Araneae	Unknown	Unknown	6	Yes - weak
Araneae	Unknown	Unknown	7	Yes - weak
Araneae	Unknown	Unknown	8	Yes - weak
Araneae	Unknown	Unknown	9	Yes - weak
Araneae	Unknown	Unknown	10	Yes - weak
Araneae	Unknown	Unknown	11	Yes - weak
Araneae	Unknown	Unknown	12	Yes - weak
Coleoptera	Chrysomelidae	Unknown	1	Yes - strong
Coleoptera	Chrysomelidae	Unknown	2	Yes - strong
Coleoptera	Coccinellidae	Unknown	1	Yes - weak
Damage	Chewed leaf, removing veination and midrib, likely caterpillar
Damage	Small holes chewed in leaf, clusters of individual holes
Diptera	Muscidae	Unknown	1	No
Diptera	Muscidae	Unknown	2	No
Diptera	Tabanidae	Unknown	1	No
Diptera	Tipulidae	Unknown	1	No
Diptera	Unknown	Unknown	1	No
Diptera	Unknown	Unknown	2	No
Diptera	Unknown	Unknown	3	No
Diptera	Unknown	Unknown	4	No
Ephemeroptera	Ephemerellidae	Ephemerella	1	No
Hemiptera	Aphididae	Unknown	1	Yes - strong
Hemiptera	Aphididae	Chaitophorus	populicola	Yes - strong
Hemiptera	Aphrophoridae	Philaenus	spumarius	Yes - strong
Hemiptera	Cicadellidae	Unknown	1	Yes - strong
Hemiptera	Cicadellidae	Unknown	2	Yes - strong
Hemiptera	Cicadellidae	Unknown	3	Yes - strong
Hemiptera	Cicadellidae	Unknown	4	Yes - strong
Hemiptera	Membracidae	Unknown	1	Yes - strong
Hemiptera	Membracidae	Unknown	2	Yes - strong
Hemiptera	Miridae	Unknown	1	Yes - strong
Hemiptera	Smiliinae	Unknown	1	Yes - strong
Hymenoptera	Formicidae	Unknown	1	Yes - weak
Hymenoptera	Formicidae	Unknown	2	Yes - weak
Hymenoptera	Unknown	Unknown	1	Yes - weak
Hymenoptera	Unknown	Unknown	2	Yes - weak
Hymenoptera	Unknown	Unknown	3	No
Hymenoptera	Vespidae	Polistes	1	No
Lepidoptera	Gracilariidae	Phyllocnistis	populiella	Yes - strong
Lepidoptera	Lymantriidae	Unknown	1	Yes - strong
Lepidoptera	Tortricidae	Gypsonoma	1	Yes - strong
Lepidoptera	Tortricidae	Unknown	1	Yes - strong
Lepidoptera	Tortricidae	Unknown	2	Yes - strong
Lepidoptera	Tortricidae	Unknown	3	Yes - strong
Lepidoptera	Unknown	Unknown	1	Yes - strong
Opiliones	Unknown	Unknown	1	No
Trombidiformes	Trombidiidae	Trombidum	1	Yes - weak
Unknown egg mass	Unknown	Unknown	1	Yes - weak
